# Supplementary material for: Okra Growth, Yield and Rhizosphere Microbiome Responses to the Encapsulated Bioinoculant Application under Reduced Fertilization Regime
Source: Biology (Basel). 2022 Jul 25;11(8):1107. doi: 10.3390/biology11081107 (PMC9332871; doi:10.3390/biology11081107)
Supplement: Supplementary file 1 [file biology-11-01107-s001.zip]

Archive with 1 entries (1 files):
- biology-1825730-supplementary.pdf
